# Supplementary material for: α-Glucosidase Inhibitory Phytochemical Components of Chinese Endemic Plant Whitfordiodendron filipes var. tomentosum
Source: Plants (Basel). 2024 Feb 29;13(5):692. doi: 10.3390/plants13050692 (PMC10934055; doi:10.3390/plants13050692)
Supplement: Supplementary file 1 [file plants-13-00692-s001.zip]

Archive with 1 entries (1 files):
- plants-2821872-supplementary.pdf
